# Supplementary material for: A Leg Cuticle Protein Enhances the Resistance of Anopheles sinensis Mosquitoes to Deltamethrin
Source: Int J Mol Sci. 2025 Feb 28;26(5):2182. doi: 10.3390/ijms26052182 (PMC11900137; doi:10.3390/ijms26052182)
Supplement: Supplementary file 1 [file ijms-26-02182-s001.zip]

Archive with 1 entries (1 files):
- ijms-3466419-supplementary.pdf
